# Supplementary material for: 5-[1-(Carb­oxy­meth­yl)pyridinium-4-yl]-1,2,3,4-tetra­zol-1-ide
Source: Acta Crystallogr Sect E Struct Rep Online. 2010 Nov 27;66(Pt 12):o3310. doi: 10.1107/S1600536810048403 (PMC3011701; doi:10.1107/S1600536810048403)
Supplement: Supplementary file 2 [file e-66-o3310-Isup2.hkl]

# 
# h,k,l, Fc-squared, Fo-squared, sigma(Fo-squared) and status flag 
# 
data_I
_shelx_title ' I         C c          R = 0.03' 
_shelx_refln_list_code          4 
_shelx_F_calc_maximum      126.38 
_exptl_crystal_F_000       424.00 
_reflns_d_resolution_high  0.7703 
 
loop_ 
 _symmetry_equiv_pos_as_xyz 
 'x, y, z' 
 'x, -y, z+1/2' 
 'x+1/2, y+1/2, z' 
 'x+1/2, -y+1/2, z+1/2' 
 
_cell_length_a     8.8094 
_cell_length_b     9.3732 
_cell_length_c    11.1890 
_cell_angle_alpha  90.000 
_cell_angle_beta  101.800 
_cell_angle_gamma  90.000 
 
_shelx_F_squared_multiplier     1.000 
 
loop_ 
 _refln_index_h 
 _refln_index_k 
 _refln_index_l 
 _refln_F_squared_calc 
 _refln_F_squared_meas 
 _refln_F_squared_sigma 
 _refln_observed_status 
   2   0   0      284.96      272.88      6.80 o 
   4   0   0      898.16      985.49     32.66 o 
   6   0   0      401.73      404.79      6.87 o 
   8   0   0      992.25      990.18     22.24 o 
  10   0   0       93.17       88.72      4.88 o 
   1   1   0     1548.01     1522.80     18.70 o 
   3   1   0      114.38      113.49      3.24 o 
   5   1   0      338.51      355.69      6.35 o 
   7   1   0      989.25      983.97     13.45 o 
   9   1   0       72.17       72.06      3.65 o 
  11   1   0       11.97       13.74      2.07 o 
   0   2   0      375.19      284.71      2.26 o 
   2   2   0     2056.36     2015.25     13.55 o 
   4   2   0     1668.48     1799.42     34.01 o 
   6   2   0      570.10      583.06      6.84 o 
   8   2   0       69.19       69.72      1.84 o 
  10   2   0       55.28       50.44      2.97 o 
   1   3   0       75.68       61.30      0.88 o 
   3   3   0     1098.14     1158.33      9.95 o 
   5   3   0       32.32       41.94      1.09 o 
   7   3   0       56.95       53.00      3.93 o 
   9   3   0       62.05       60.26      3.61 o 
   0   4   0      784.17      784.87      9.21 o 
   2   4   0       98.53      101.64      1.37 o 
   4   4   0      447.21      461.43      5.79 o 
   6   4   0      271.75      251.47      4.36 o 
   8   4   0       17.18       16.11      1.29 o 
  10   4   0       23.97       22.01      3.01 o 
   1   5   0      301.59      320.53      8.80 o 
   3   5   0      118.56      127.73      1.88 o 
   5   5   0       42.65       40.41      1.30 o 
   7   5   0        4.92       10.23      1.32 o 
   9   5   0       16.29       16.11      1.97 o 
   0   6   0      703.03      813.03     12.17 o 
   2   6   0       35.35       35.37      2.51 o 
   4   6   0      424.50      442.91      5.78 o 
   6   6   0        7.91        9.97      1.40 o 
   8   6   0      156.29      144.13      7.57 o 
   1   7   0        7.56        5.89      0.62 o 
   3   7   0      568.01      559.52      9.27 o 
   5   7   0       30.85       29.94      1.67 o 
   7   7   0       19.78       15.31      1.56 o 
   9   7   0        1.40        4.26      2.31 o 
   0   8   0        8.64        6.86      1.14 o 
   2   8   0       18.49       17.42      1.04 o 
   4   8   0      155.62      143.46      8.35 o 
   6   8   0        4.34        6.82      1.50 o 
   8   8   0        0.78        1.13      1.57 o 
   1   9   0       36.87       35.76      1.36 o 
   3   9   0      567.37      589.75     20.75 o 
   5   9   0       22.75       23.86      3.21 o 
   7   9   0       19.95       24.05      2.53 o 
   0  10   0       74.01       68.55      2.83 o 
   2  10   0       20.96       23.64      4.92 o 
   4  10   0       53.18       51.29      3.16 o 
   6  10   0        3.11        4.37      5.08 o 
   1  11   0        4.25        6.27      2.75 o 
   3  11   0       28.11       28.29      2.86 o 
   0  12   0       23.95        0.07      2.01 o 
 -11   1   1       16.88       20.59      3.51 o 
  -9   1   1       44.58       45.34      2.85 o 
  -7   1   1      676.80      674.93      8.73 o 
  -5   1   1      350.63      370.59      4.40 o 
  -3   1   1      569.81      573.94     12.12 o 
  -1   1   1       70.49       68.28      2.23 o 
   1   1   1     6719.58     5796.82     26.65 o 
   3   1   1      547.05      577.51     15.66 o 
   5   1   1       41.06       33.41      0.88 o 
   7   1   1      570.30      556.60      8.32 o 
   9   1   1       57.68       62.25      2.78 o 
 -10   2   1       28.26       27.25      2.26 o 
  -8   2   1      457.22      447.67      7.92 o 
  -6   2   1      412.62      397.84      4.97 o 
  -4   2   1      716.29      810.39      7.81 o 
  -2   2   1      804.90      808.83     13.52 o 
   0   2   1    10317.08     9245.42     65.46 o 
   2   2   1     1486.88     1457.29     13.60 o 
   4   2   1      515.98      570.56      5.40 o 
   6   2   1       18.43       18.63      0.80 o 
   8   2   1      174.37      159.23      5.92 o 
  10   2   1       57.09       57.13      3.45 o 
  -9   3   1       65.24       61.83      3.51 o 
  -7   3   1      119.77      107.71      2.16 o 
  -5   3   1       44.35       42.26      1.20 o 
  -3   3   1      729.91      753.40     14.10 o 
  -1   3   1      144.60      142.44      1.43 o 
   1   3   1      122.30      127.49      3.22 o 
   3   3   1      827.96      815.61      9.21 o 
   5   3   1      113.86      105.23      1.71 o 
   7   3   1      202.40      199.95      5.37 o 
   9   3   1       24.38       22.73      2.04 o 
 -10   4   1       82.01       78.92      5.03 o 
  -8   4   1      252.91      241.83      4.58 o 
  -6   4   1      189.92      170.13      2.79 o 
  -4   4   1      907.11      976.57     17.02 o 
  -2   4   1     1526.98     1540.97     33.36 o 
   0   4   1       44.32       38.02      1.76 o 
   2   4   1      694.75      752.30     12.28 o 
   4   4   1     1750.07     1892.79     19.35 o 
   6   4   1      468.60      453.77      7.78 o 
   8   4   1       67.38       67.18      4.59 o 
  10   4   1       65.75       67.74      4.05 o 
  -9   5   1       57.87       55.46      3.16 o 
  -7   5   1       22.67       25.74      1.51 o 
  -5   5   1      362.53      341.71      5.01 o 
  -3   5   1      162.28      201.64      3.62 o 
  -1   5   1      434.74      437.37      4.63 o 
   1   5   1      755.05      807.84      9.29 o 
   3   5   1      114.31      109.78      2.07 o 
   5   5   1       23.60       25.89      1.57 o 
   7   5   1      657.02      618.48      9.11 o 
   9   5   1       26.80       25.72      3.04 o 
  -8   6   1        4.41        3.49      1.29 o 
  -6   6   1      307.89      306.61      6.53 o 
  -4   6   1       14.13       15.87      0.95 o 
  -2   6   1       99.19      117.98      4.15 o 
   0   6   1     1028.97     1149.12     11.74 o 
   2   6   1       62.07       62.71      1.35 o 
   4   6   1       54.84       62.66      1.58 o 
   6   6   1       68.59       62.05      1.93 o 
   8   6   1       40.04       39.15      2.29 o 
  -9   7   1        6.48        7.11      2.60 o 
  -7   7   1      251.87      242.47      7.69 o 
  -5   7   1       97.12      101.26      3.53 o 
  -3   7   1      191.88      177.66      6.75 o 
  -1   7   1       78.98       82.42      1.94 o 
   1   7   1      273.86      290.72      4.03 o 
   3   7   1       70.54       72.70      4.11 o 
   5   7   1       75.81       78.37      2.47 o 
   7   7   1       18.99       14.44      1.84 o 
  -8   8   1       33.19       29.95      8.69 o 
  -6   8   1       19.99       18.40      2.66 o 
  -4   8   1      202.78      199.85      5.32 o 
  -2   8   1      307.97      308.05      4.52 o 
   0   8   1      246.33      252.30      4.69 o 
   2   8   1       23.39       26.53      1.46 o 
   4   8   1      267.88      265.56      6.56 o 
   6   8   1       13.94       13.81      2.40 o 
   8   8   1       16.86       10.44      3.55 o 
  -7   9   1        5.84        4.65      2.81 o 
  -5   9   1       19.78       19.65      2.13 o 
  -3   9   1       24.65       24.98      1.79 o 
  -1   9   1        9.53       11.96      1.55 o 
   1   9   1       42.47       41.67      1.46 o 
   3   9   1      182.57      191.81     17.81 o 
   5   9   1       50.33       56.92      2.68 o 
   7   9   1       19.81       16.32      3.22 o 
  -6  10   1       29.28       29.60      2.66 o 
  -4  10   1      180.06      183.15      7.37 o 
  -2  10   1        6.29        6.67      1.64 o 
   0  10   1       44.34       42.87      1.87 o 
   2  10   1       16.33       16.26      1.81 o 
   4  10   1      238.30      244.45      6.65 o 
   6  10   1       10.98       12.91      2.50 o 
  -3  11   1       83.03       68.22      3.36 o 
  -1  11   1       45.03       44.82      4.67 o 
   1  11   1       14.10       12.60      2.63 o 
   3  11   1       27.92       27.10      3.47 o 
   0  12   1        4.71        3.59      2.43 o 
 -10   0   2       88.86       88.51      8.48 o 
  -8   0   2      807.60      808.10     15.42 o 
  -6   0   2     2689.06     2652.56     38.43 o 
  -4   0   2     1244.79     1262.52     15.30 o 
  -2   0   2     5497.43     5248.71     44.50 o 
   0   0   2     2286.65     2144.05     20.29 o 
   2   0   2     8883.37     8225.72    149.63 o 
   4   0   2     1234.55     1282.58     18.03 o 
   6   0   2      183.49      185.30      3.99 o 
   8   0   2      554.71      533.34     15.49 o 
  10   0   2      154.65      174.95     13.42 o 
 -11   1   2       21.98       20.07      2.82 o 
  -9   1   2       86.38       88.63      2.44 o 
  -7   1   2      273.34      273.24      4.00 o 
  -5   1   2      503.20      526.16      5.51 o 
  -3   1   2      555.36      554.24      4.91 o 
  -1   1   2      761.67      765.62      9.34 o 
   1   1   2    13114.75    12439.55    128.26 o 
   3   1   2      688.21      762.65     18.31 o 
   5   1   2      399.20      390.89      5.53 o 
   7   1   2       98.91      107.66      5.42 o 
   9   1   2       34.76       39.92      3.55 o 
 -10   2   2       92.86       92.28      4.18 o 
  -8   2   2      666.39      637.35      8.93 o 
  -6   2   2      120.39      126.68      2.07 o 
  -4   2   2     2604.87     2786.07     61.12 o 
  -2   2   2     2728.68     2759.95     14.72 o 
   0   2   2    15972.93    13749.19    113.80 o 
   2   2   2      493.27      480.44     12.55 o 
   4   2   2      149.27      164.20      5.70 o 
   6   2   2       13.75       12.19      0.95 o 
   8   2   2      174.75      171.48      4.77 o 
  10   2   2       26.61       28.40      3.07 o 
 -11   3   2       83.98       98.06      5.93 o 
  -9   3   2      102.78       98.15      3.10 o 
  -7   3   2       18.01       18.34      1.48 o 
  -5   3   2      216.44      233.16      5.63 o 
  -3   3   2     2475.68     2555.91     21.34 o 
  -1   3   2     1419.24     1350.77     35.84 o 
   1   3   2       23.32       19.43      0.57 o 
   3   3   2      441.60      443.24      4.71 o 
   5   3   2      184.76      191.25      4.60 o 
   7   3   2      233.30      257.92      4.79 o 
   9   3   2       45.49       44.46      4.30 o 
 -10   4   2       17.73       15.29      2.68 o 
  -8   4   2      142.48      130.69      3.37 o 
  -6   4   2      424.01      433.94      5.67 o 
  -4   4   2      183.80      184.94      6.12 o 
  -2   4   2        0.09        3.59      1.52 o 
   0   4   2     2567.46     2820.62     29.65 o 
   2   4   2      111.80      106.76      2.16 o 
   4   4   2       36.74       33.96      2.55 o 
   6   4   2        0.67        2.53      0.97 o 
   8   4   2      134.81      114.72      4.39 o 
  10   4   2       14.61       20.58      2.59 o 
  -9   5   2        2.88        4.67      1.28 o 
  -7   5   2      158.01      161.07      5.45 o 
  -5   5   2      225.75      219.87      4.67 o 
  -3   5   2      600.32      629.58      6.60 o 
  -1   5   2       35.36       23.65      0.92 o 
   1   5   2      159.72      150.62      2.78 o 
   3   5   2      251.68      245.37      4.28 o 
   5   5   2       87.53       88.15      2.18 o 
   7   5   2      129.59      124.98      3.51 o 
   9   5   2       13.21       17.14      4.81 o 
  -8   6   2       64.78       60.11      3.10 o 
  -6   6   2      223.91      212.17      5.01 o 
  -4   6   2       59.45       65.86      4.46 o 
  -2   6   2       93.42       88.94      5.51 o 
   0   6   2      221.26      229.81      3.99 o 
   2   6   2       19.57       18.09      1.87 o 
   4   6   2      140.12      134.49      2.57 o 
   6   6   2      102.23      105.16      3.09 o 
   8   6   2        2.95        2.17      2.27 o 
  -9   7   2        2.85        5.53      3.81 o 
  -7   7   2        0.27        0.96      1.17 o 
  -5   7   2      187.29      197.44      5.34 o 
  -3   7   2       47.51       48.25      2.45 o 
  -1   7   2      114.29      105.32      2.32 o 
   1   7   2      135.58      148.43      5.03 o 
   3   7   2      387.07      374.84     11.14 o 
   5   7   2       59.99       56.47      3.20 o 
   7   7   2       18.50       21.91      1.78 o 
  -8   8   2       33.51       32.45      2.46 o 
  -6   8   2        9.89        9.64      1.64 o 
  -4   8   2      229.83      233.73      5.78 o 
  -2   8   2       48.09       51.17      2.16 o 
   0   8   2      165.19      169.30      2.90 o 
   2   8   2       39.01       42.67      3.16 o 
   4   8   2      155.46      158.00      3.80 o 
   6   8   2        5.49        8.92      1.66 o 
  -7   9   2        0.15        2.41      2.50 o 
  -5   9   2       66.63       68.88      3.07 o 
  -3   9   2      285.47      292.52     13.64 o 
  -1   9   2      279.13      290.31     10.56 o 
   1   9   2       37.85       34.85      3.45 o 
   3   9   2       13.51       11.30      1.05 o 
   5   9   2       82.97       81.09      3.40 o 
   7   9   2       38.48       40.00      3.94 o 
  -6  10   2       26.08       27.51      2.45 o 
  -4  10   2        0.17        0.03      1.21 o 
  -2  10   2      121.19      125.98      4.35 o 
   0  10   2       23.65       24.40      2.17 o 
   2  10   2        3.68        3.95      1.29 o 
   4  10   2       24.08       24.83      2.82 o 
  -3  11   2       66.07       65.45      4.95 o 
  -1  11   2       19.70       23.88      2.00 o 
   1  11   2       29.08       39.45      8.77 o 
   3  11   2       14.38       17.93      2.40 o 
   0  12   2        1.07        4.76      2.62 o 
 -11   1   3      111.73      106.10      4.63 o 
  -9   1   3       49.55       49.61      1.78 o 
  -7   1   3     1151.77     1095.71     13.25 o 
  -5   1   3      297.37      326.16      3.70 o 
  -3   1   3      180.87      192.54      4.78 o 
  -1   1   3     1070.37     1018.49      7.64 o 
   1   1   3     9248.25     8878.87    121.45 o 
   3   1   3      750.03      811.51     11.91 o 
   5   1   3       10.40       11.65      1.73 o 
   7   1   3      120.95      112.66      6.02 o 
   9   1   3       13.39       20.50      4.62 o 
 -10   2   3       22.67       26.25      2.39 o 
  -8   2   3      509.04      505.97      8.32 o 
  -6   2   3      155.99      168.42      3.88 o 
  -4   2   3     1098.65     1116.17     11.28 o 
  -2   2   3      379.38      380.09      6.23 o 
   0   2   3     6285.84     6141.67     59.42 o 
   2   2   3     1241.13     1219.60     18.00 o 
   4   2   3      493.85      517.77     10.07 o 
   6   2   3       45.77       39.84      1.86 o 
   8   2   3       89.68       88.23      3.33 o 
  10   2   3       19.61       23.75      2.72 o 
 -11   3   3        1.19        4.19      2.62 o 
  -9   3   3       79.23       86.38      2.56 o 
  -7   3   3       25.67       26.82      1.25 o 
  -5   3   3      187.21      189.77      5.76 o 
  -3   3   3      373.21      390.18      7.14 o 
  -1   3   3     3647.36     3713.00     22.01 o 
   1   3   3      147.68      135.52      1.89 o 
   3   3   3      329.63      331.65      4.54 o 
   5   3   3      315.12      313.35      5.32 o 
   7   3   3      663.22      642.01     16.45 o 
   9   3   3        5.41        6.80      1.70 o 
 -10   4   3       31.50       32.48      2.78 o 
  -8   4   3      464.32      434.83      7.96 o 
  -6   4   3       40.24       41.06      1.46 o 
  -4   4   3      141.14      138.86      2.67 o 
  -2   4   3       57.73       56.38      1.73 o 
   0   4   3      379.42      428.57      4.93 o 
   2   4   3       75.57       69.66      1.77 o 
   4   4   3      247.56      245.74      3.39 o 
   6   4   3      172.06      159.64      3.34 o 
   8   4   3       60.59       65.37      3.66 o 
  -9   5   3        5.73        8.28      3.63 o 
  -7   5   3      194.66      177.70      5.45 o 
  -5   5   3      243.91      239.53      5.00 o 
  -3   5   3      587.60      620.55     16.78 o 
  -1   5   3       40.30       31.55      1.89 o 
   1   5   3      627.67      683.04     11.78 o 
   3   5   3      121.92      119.39      2.60 o 
   5   5   3      151.21      146.39      3.26 o 
   7   5   3       24.68       31.98      3.01 o 
   9   5   3        7.31       11.16      2.14 o 
  -8   6   3       65.71       71.29      4.43 o 
  -6   6   3      119.07      125.57      5.88 o 
  -4   6   3      551.86      575.42     10.18 o 
  -2   6   3      163.00      161.65      7.47 o 
   0   6   3       16.93       16.27      1.24 o 
   2   6   3      438.84      480.67      6.12 o 
   4   6   3      630.16      609.45      8.42 o 
   6   6   3        0.33       -0.40      0.96 o 
   8   6   3       94.83       86.80      4.72 o 
  -9   7   3       14.82       13.22      1.93 o 
  -7   7   3       37.14       29.81      2.11 o 
  -5   7   3      296.08      303.29      7.48 o 
  -3   7   3       94.14       89.51      2.76 o 
  -1   7   3      287.57      284.11      4.45 o 
   1   7   3      338.44      357.68      4.99 o 
   3   7   3      256.90      268.16      4.35 o 
   5   7   3       15.77       12.85      1.39 o 
   7   7   3        1.62        0.84      2.69 o 
  -8   8   3       21.00       23.00      2.88 o 
  -6   8   3      104.77      102.70      5.82 o 
  -4   8   3      259.68      272.54      6.52 o 
  -2   8   3      253.77      256.32      5.77 o 
   0   8   3       27.84       26.62      2.93 o 
   2   8   3       22.08       20.90      2.29 o 
   4   8   3      393.43      416.68     11.69 o 
   6   8   3       52.99       49.38      6.29 o 
  -7   9   3       21.97       20.97      2.75 o 
  -5   9   3       14.48       13.12      2.08 o 
  -3   9   3       85.15       82.74      3.65 o 
  -1   9   3       71.79       72.82      3.16 o 
   1   9   3      133.93      125.62      3.17 o 
   3   9   3       12.28        9.44      1.10 o 
   5   9   3        1.12        0.40      1.12 o 
  -6  10   3       20.02       26.47      2.83 o 
  -4  10   3       69.02       72.92      3.45 o 
  -2  10   3       33.58       32.05      2.12 o 
   0  10   3       95.34       89.82      3.31 o 
   2  10   3       11.03       12.17      1.61 o 
   4  10   3       14.72       13.76      2.49 o 
  -3  11   3       13.30       16.82      2.13 o 
  -1  11   3        9.99       10.68      1.75 o 
   1  11   3        0.61        0.31      1.48 o 
   3  11   3        9.58        5.86      7.08 o 
 -10   0   4       18.03       17.67      1.85 o 
  -8   0   4      122.53      112.58      6.07 o 
  -6   0   4      235.04      249.06      6.39 o 
  -4   0   4     4451.69     4817.28     59.06 o 
  -2   0   4      631.77      588.59     15.19 o 
   0   0   4     3583.68     3598.08     37.75 o 
   2   0   4      736.75      736.34     11.18 o 
   4   0   4     1216.98     1335.83     27.08 o 
   6   0   4       30.47       34.05      2.94 o 
   8   0   4      108.22      105.10      5.35 o 
  10   0   4       63.41       57.72      4.90 o 
 -11   1   4       29.76       31.52      5.57 o 
  -9   1   4       53.66       54.09      1.83 o 
  -7   1   4      404.18      410.31      5.61 o 
  -5   1   4     1022.06     1074.31     24.38 o 
  -3   1   4     1046.03     1137.99     15.64 o 
  -1   1   4     3349.54     3366.71     31.77 o 
   1   1   4     1121.87     1131.79     10.21 o 
   3   1   4       40.55       38.87      1.40 o 
   5   1   4       26.90       29.46      1.74 o 
   7   1   4       17.33       16.74      1.63 o 
   9   1   4       30.29       29.17      2.36 o 
 -10   2   4       44.40       47.58      2.19 o 
  -8   2   4      474.75      453.01      6.77 o 
  -6   2   4      416.15      435.85      5.55 o 
  -4   2   4      235.01      254.00      2.80 o 
  -2   2   4      680.64      683.74      9.88 o 
   0   2   4     1220.81     1229.30     12.16 o 
   2   2   4      741.07      703.98      9.58 o 
   4   2   4      220.01      197.78      4.92 o 
   6   2   4       17.24       17.68      1.57 o 
   8   2   4      174.90      173.34      5.26 o 
 -11   3   4       92.56      109.73     11.73 o 
  -9   3   4        1.02        1.05      1.35 o 
  -7   3   4      983.67     1007.87     14.32 o 
  -5   3   4      259.55      237.01      9.70 o 
  -3   3   4      295.34      319.78      9.44 o 
  -1   3   4      626.87      620.79      6.80 o 
   1   3   4     1503.02     1479.48     16.07 o 
   3   3   4      106.17      123.40      3.98 o 
   5   3   4       87.86       91.12      2.20 o 
   7   3   4       23.18       21.29      2.22 o 
   9   3   4        1.52        0.95      1.44 o 
 -10   4   4       23.73       24.57      2.50 o 
  -8   4   4      303.04      285.88      6.66 o 
  -6   4   4        0.61        2.27      0.67 o 
  -4   4   4      633.94      640.12     10.02 o 
  -2   4   4      222.51      227.96      4.95 o 
   0   4   4     2464.79     2610.51     38.10 o 
   2   4   4      365.90      389.85      6.29 o 
   4   4   4      312.28      309.04      4.87 o 
   6   4   4        3.00        5.97      1.68 o 
   8   4   4      228.75      221.10      6.44 o 
  -9   5   4       13.82       14.55      2.15 o 
  -7   5   4       29.10       27.33      1.79 o 
  -5   5   4      120.51      123.50      3.71 o 
  -3   5   4      141.37      137.13      2.98 o 
  -1   5   4      646.31      664.96     14.75 o 
   1   5   4      611.33      654.84      8.10 o 
   3   5   4      250.58      248.65      4.25 o 
   5   5   4       65.08       59.18      2.29 o 
   7   5   4      126.40      122.90      4.90 o 
   9   5   4        1.56        1.40      1.72 o 
  -8   6   4        9.23       12.47      2.37 o 
  -6   6   4       27.58       23.41      1.72 o 
  -4   6   4      754.66      713.73     12.73 o 
  -2   6   4       25.21       19.31      1.65 o 
   0   6   4       64.28       60.74      1.88 o 
   2   6   4       64.50       59.74      1.91 o 
   4   6   4      126.82      124.12      2.78 o 
   6   6   4       78.56       78.64      3.30 o 
   8   6   4       47.38       54.81      4.90 o 
  -9   7   4       24.24       24.63      3.15 o 
  -7   7   4       32.10       34.35      2.89 o 
  -5   7   4       91.45       94.43      3.19 o 
  -3   7   4      260.33      266.46      6.91 o 
  -1   7   4      160.63      153.07      3.35 o 
   1   7   4       38.00       34.87      1.17 o 
   3   7   4       70.76       74.91      1.91 o 
   5   7   4       53.79       52.96      2.55 o 
   7   7   4        7.12       11.94      2.01 o 
  -8   8   4        4.41        6.97      2.16 o 
  -6   8   4       26.87       27.97      2.21 o 
  -4   8   4      220.75      227.09      6.44 o 
  -2   8   4       18.74       18.08      2.39 o 
   0   8   4       73.85       68.49      1.97 o 
   2   8   4       17.92       19.78      1.16 o 
   4   8   4       94.43       85.84      2.40 o 
   6   8   4       18.04       18.10      4.21 o 
  -7   9   4       30.07       40.46      4.66 o 
  -5   9   4       22.53       23.79      2.45 o 
  -3   9   4       20.83       17.59      1.80 o 
  -1   9   4       18.85       19.04      2.02 o 
   1   9   4       20.91       20.98      1.43 o 
   3   9   4        7.34        9.23      1.13 o 
   5   9   4        7.67       11.05      1.87 o 
  -6  10   4        5.60        5.27      2.10 o 
  -4  10   4       18.73       25.74      2.80 o 
  -2  10   4        0.32        0.21      1.53 o 
   0  10   4       41.48       38.65      2.44 o 
   2  10   4        4.20        6.11      1.37 o 
   4  10   4       15.28       16.52      2.93 o 
  -3  11   4       38.49       44.17      3.49 o 
  -1  11   4       57.06       59.05      5.69 o 
   1  11   4       15.00       15.70      2.56 o 
   3  11   4       15.20       15.05      3.07 o 
 -11   1   5       58.36       62.74      3.73 o 
  -9   1   5      142.57      140.81      3.08 o 
  -7   1   5      516.14      528.79      8.05 o 
  -5   1   5      425.46      412.42      4.77 o 
  -3   1   5     1035.68     1068.49      9.43 o 
  -1   1   5     1287.91     1323.24     20.01 o 
   1   1   5      199.10      174.45      2.14 o 
   3   1   5     1172.23     1158.61     30.15 o 
   5   1   5       87.05       83.76      2.60 o 
   7   1   5      168.74      167.53      5.26 o 
   9   1   5       14.44       15.49      2.11 o 
 -10   2   5       55.46       55.63      2.90 o 
  -8   2   5      156.62      135.41      4.84 o 
  -6   2   5       22.59       20.89      1.94 o 
  -4   2   5       61.60       60.74      1.96 o 
  -2   2   5      103.26      108.27      2.00 o 
   0   2   5     1205.38     1333.87     14.77 o 
   2   2   5     1370.92     1373.49     19.40 o 
   4   2   5      230.20      240.47      6.06 o 
   6   2   5       66.96       74.45      4.11 o 
   8   2   5       26.03       22.65      2.34 o 
  -9   3   5        0.66        1.03      2.10 o 
  -7   3   5     2182.82     2008.01     27.40 o 
  -5   3   5       90.52       90.13      2.43 o 
  -3   3   5      773.46      786.38      7.48 o 
  -1   3   5      477.45      475.33      6.62 o 
   1   3   5     2043.65     2283.19     21.67 o 
   3   3   5      483.65      511.29     10.93 o 
   5   3   5       28.25       26.48      1.82 o 
   7   3   5       49.82       44.92      4.68 o 
   9   3   5        2.83        5.06      1.89 o 
 -10   4   5       18.81       19.30      2.15 o 
  -8   4   5       53.50       58.57      2.67 o 
  -6   4   5       41.04       40.52      1.91 o 
  -4   4   5      455.46      446.65     14.97 o 
  -2   4   5      188.08      181.18      6.94 o 
   0   4   5     1087.43     1078.71     10.75 o 
   2   4   5      453.54      459.78      5.66 o 
   4   4   5       67.69       58.49      2.57 o 
   6   4   5       89.94       80.03      3.49 o 
   8   4   5       44.14       43.94      3.16 o 
  -9   5   5       31.65       31.84      2.30 o 
  -7   5   5        1.19        4.27      1.31 o 
  -5   5   5       74.11       79.66      3.82 o 
  -3   5   5      149.17      159.06      3.49 o 
  -1   5   5      518.07      511.70     21.16 o 
   1   5   5       38.04       33.12      1.08 o 
   3   5   5      290.09      289.29      7.75 o 
   5   5   5      122.01      118.82      4.67 o 
   7   5   5       13.73       12.78      1.82 o 
  -8   6   5       70.71       66.81      3.02 o 
  -6   6   5        9.73        9.37      1.55 o 
  -4   6   5     1181.07     1228.52     45.27 o 
  -2   6   5       17.94       15.04      4.39 o 
   0   6   5       79.48       80.38      4.62 o 
   2   6   5      133.24      131.51      4.80 o 
   4   6   5      274.02      290.75      8.01 o 
   6   6   5      173.91      176.87      5.66 o 
   8   6   5        7.84        7.20      2.05 o 
  -9   7   5        7.92        8.50      2.27 o 
  -7   7   5       78.51       79.75      5.68 o 
  -5   7   5       64.77       66.08      3.88 o 
  -3   7   5      208.82      197.27      5.07 o 
  -1   7   5      309.85      316.87      6.59 o 
   1   7   5       22.38       18.25      2.78 o 
   3   7   5      107.18      102.54      2.45 o 
   5   7   5       10.27       14.85      1.91 o 
   7   7   5       14.22       18.27      2.23 o 
  -8   8   5       36.22       46.32      4.09 o 
  -6   8   5       48.52       52.77      2.78 o 
  -4   8   5      206.42      207.01      5.44 o 
  -2   8   5       48.24       46.68      2.69 o 
   0   8   5      286.62      273.31      5.01 o 
   2   8   5       95.15       94.76      4.56 o 
   4   8   5       13.54        9.42      1.21 o 
   6   8   5       46.01       52.85      4.12 o 
  -7   9   5        7.06        7.18      3.61 o 
  -5   9   5       55.72       61.01      3.53 o 
  -3   9   5       30.78       29.62      2.76 o 
  -1   9   5        4.20        5.56      1.38 o 
   1   9   5       12.97       11.21      1.57 o 
   3   9   5        9.53        9.43      1.37 o 
   5   9   5        2.52        4.66      1.86 o 
  -4  10   5       76.20       80.38      3.77 o 
  -2  10   5        5.41        9.23      2.38 o 
   0  10   5      123.55      113.60      4.07 o 
   2  10   5        1.70        5.14      1.54 o 
   4  10   5       45.48       47.39      6.50 o 
  -3  11   5       36.95       31.27      4.26 o 
  -1  11   5        1.28        2.42      1.54 o 
   1  11   5       14.74       11.60      2.36 o 
 -10   0   6      129.53      143.30      6.15 o 
  -8   0   6      375.47      365.56      8.22 o 
  -6   0   6       18.02       16.55      1.20 o 
  -4   0   6      976.85      987.49     14.48 o 
  -2   0   6       44.34       43.59      2.30 o 
   0   0   6      649.47      601.45     16.57 o 
   2   0   6      462.73      441.16     18.88 o 
   4   0   6       81.82       89.51      3.96 o 
   6   0   6        0.42        1.22      1.64 o 
   8   0   6       77.08       73.44      4.94 o 
 -11   1   6       28.39       29.15      2.84 o 
  -9   1   6       43.47       46.97      2.03 o 
  -7   1   6      193.97      180.33      3.56 o 
  -5   1   6      527.11      518.95      8.07 o 
  -3   1   6      191.82      199.67      2.54 o 
  -1   1   6      546.20      583.66      7.83 o 
   1   1   6      440.31      479.52      6.63 o 
   3   1   6      170.57      179.64      3.85 o 
   5   1   6       65.20       64.09      2.84 o 
   7   1   6       12.38       12.64      2.35 o 
   9   1   6       12.00       13.54      2.54 o 
 -10   2   6       32.25       34.55      4.87 o 
  -8   2   6        2.37        2.29      1.46 o 
  -6   2   6      693.14      679.10     11.79 o 
  -4   2   6     1542.59     1546.38     14.54 o 
  -2   2   6      141.65      140.40      3.23 o 
   0   2   6     1179.01     1224.33     12.28 o 
   2   2   6      258.77      263.26      3.89 o 
   4   2   6      262.06      273.36      6.36 o 
   6   2   6       54.50       55.98      2.71 o 
   8   2   6       59.63       59.70      3.21 o 
  -9   3   6      100.64      104.30      4.90 o 
  -7   3   6       24.24       18.84      2.09 o 
  -5   3   6      120.67      136.15      5.18 o 
  -3   3   6       47.16       46.67      4.42 o 
  -1   3   6      180.87      176.64      4.83 o 
   1   3   6      420.41      390.43      5.87 o 
   3   3   6      139.89      140.92      2.71 o 
   5   3   6       21.36       24.88      3.16 o 
   7   3   6       31.75       32.32      2.38 o 
 -10   4   6       26.24       35.76      2.52 o 
  -8   4   6        9.84        8.70      1.72 o 
  -6   4   6       57.63       64.67      2.45 o 
  -4   4   6      415.26      413.52      7.55 o 
  -2   4   6       77.42       83.50      2.08 o 
   0   4   6      718.01      728.56      8.10 o 
   2   4   6      250.55      238.95      3.78 o 
   4   4   6      254.16      264.00      5.22 o 
   6   4   6       76.50       82.44      3.77 o 
   8   4   6       29.25       26.32      2.91 o 
  -9   5   6       61.19       60.53      3.02 o 
  -7   5   6      463.59      448.01     11.91 o 
  -5   5   6       49.58       47.24      2.06 o 
  -3   5   6      189.65      191.90      4.53 o 
  -1   5   6      135.66      122.90      2.90 o 
   1   5   6      101.39       97.26      2.40 o 
   3   5   6      321.98      324.08      5.62 o 
   5   5   6       18.56       21.72      1.85 o 
   7   5   6       44.09       43.79      2.92 o 
  -8   6   6       14.64       14.77      1.93 o 
  -6   6   6       18.84       17.92      1.71 o 
  -4   6   6      214.61      202.12      4.98 o 
  -2   6   6      182.66      173.68      4.67 o 
   0   6   6      351.36      333.07      7.96 o 
   2   6   6       35.14       33.45      1.30 o 
   4   6   6       64.13       68.50      3.03 o 
   6   6   6        5.38        8.39      2.67 o 
  -7   7   6       13.51       16.38      2.27 o 
  -5   7   6        3.92        7.54      2.23 o 
  -3   7   6      466.50      489.26     10.07 o 
  -1   7   6       43.85       45.83      2.21 o 
   1   7   6       13.52       13.91      1.06 o 
   3   7   6        1.45        3.24      1.63 o 
   5   7   6       51.73       52.07      2.77 o 
  -8   8   6       24.67       27.91      2.55 o 
  -6   8   6       15.76       14.81      1.79 o 
  -4   8   6        1.71        1.86      1.29 o 
  -2   8   6       27.21       25.35      1.88 o 
   0   8   6      115.72      106.98      3.94 o 
   2   8   6        4.35        7.80      1.47 o 
   4   8   6        3.41        4.49      1.57 o 
   6   8   6       14.62       13.72      2.09 o 
  -5   9   6       57.56       60.49      3.15 o 
  -3   9   6        9.42       14.70      2.39 o 
  -1   9   6       13.29       12.59      2.02 o 
   1   9   6       23.40       29.43      4.82 o 
   3   9   6       15.19       17.71      1.91 o 
  -4  10   6       10.29        8.94      2.04 o 
  -2  10   6       45.95       47.04      3.56 o 
   0  10   6        7.96        9.26      1.78 o 
   2  10   6       32.37       30.36      4.21 o 
  -1  11   6        7.92       11.33      2.24 o 
  -9   1   7        0.93        2.51      1.05 o 
  -7   1   7      786.35      743.30      9.85 o 
  -5   1   7      480.38      495.30     13.09 o 
  -3   1   7      122.98      128.48      3.00 o 
  -1   1   7      106.64      110.83      1.90 o 
   1   1   7      174.51      187.29      3.77 o 
   3   1   7      113.05      106.07      3.76 o 
   5   1   7       39.83       41.21      2.49 o 
   7   1   7       30.10       28.05      2.26 o 
 -10   2   7       27.22       28.49      2.51 o 
  -8   2   7       24.11       28.16      1.60 o 
  -6   2   7      304.64      303.08      6.85 o 
  -4   2   7      597.21      626.33      9.17 o 
  -2   2   7      182.70      191.57      3.38 o 
   0   2   7      663.11      665.16     19.25 o 
   2   2   7       46.06       47.79      1.46 o 
   4   2   7      135.66      136.31      3.72 o 
   6   2   7       19.85       21.62      2.46 o 
   8   2   7       47.70       43.84      4.83 o 
  -9   3   7      179.53      166.98      6.19 o 
  -7   3   7      205.75      187.94      4.80 o 
  -5   3   7      288.22      284.17      5.93 o 
  -3   3   7      502.73      467.21     15.47 o 
  -1   3   7       53.15       52.42      1.75 o 
   1   3   7      426.14      442.62      5.66 o 
   3   3   7      871.63      864.02     21.12 o 
   5   3   7       31.30       30.24      2.74 o 
   7   3   7       24.25       26.17      2.66 o 
 -10   4   7       34.60       34.25      2.65 o 
  -8   4   7       57.05       55.95      4.20 o 
  -6   4   7      288.96      285.19      7.92 o 
  -4   4   7      708.81      705.89     15.04 o 
  -2   4   7      152.72      154.41      4.11 o 
   0   4   7       17.98       18.56      0.97 o 
   2   4   7      246.13      248.72      5.52 o 
   4   4   7      207.23      218.82      5.66 o 
   6   4   7       29.95       32.41      3.35 o 
  -9   5   7       35.42       41.17      2.82 o 
  -7   5   7      420.40      438.72     10.16 o 
  -5   5   7       56.77       64.16      2.55 o 
  -3   5   7      556.12      546.87     10.11 o 
  -1   5   7       27.68       24.40      1.89 o 
   1   5   7      178.73      177.91      3.09 o 
   3   5   7       35.52       35.19      2.67 o 
   5   5   7       20.00       18.98      2.44 o 
   7   5   7       56.43       58.56      5.00 o 
  -8   6   7      207.00      231.33      6.77 o 
  -6   6   7       93.83       98.13      3.54 o 
  -4   6   7       24.43       20.02      1.63 o 
  -2   6   7        8.41       14.06      1.88 o 
   0   6   7      997.03      939.82     15.22 o 
   2   6   7       41.60       43.55      3.41 o 
   4   6   7       33.03       36.89      2.39 o 
   6   6   7        6.77       11.20      2.32 o 
  -7   7   7       46.35       50.14      4.67 o 
  -5   7   7        5.81       10.29      3.14 o 
  -3   7   7       80.95       71.01      2.89 o 
  -1   7   7       27.96       28.78      2.78 o 
   1   7   7       42.84       47.89      2.32 o 
   3   7   7       67.71       70.08      2.38 o 
   5   7   7       14.44       14.13      1.96 o 
  -6   8   7       12.29       14.78      1.91 o 
  -4   8   7      177.03      181.53      5.40 o 
  -2   8   7      106.26      108.39      4.71 o 
   0   8   7        1.82        0.09      1.46 o 
   2   8   7        0.15       -1.02      1.02 o 
   4   8   7        3.44        5.85      1.92 o 
  -5   9   7        0.35       -0.66      1.55 o 
  -3   9   7       39.18       42.26      9.31 o 
  -1   9   7       23.94       24.00      2.10 o 
   1   9   7       35.97       34.82      2.91 o 
   3   9   7        3.04        2.90      1.99 o 
  -4  10   7       45.84       51.79      3.14 o 
  -2  10   7       10.43       13.79      2.33 o 
   0  10   7        2.79        3.97      3.27 o 
   2  10   7        0.34        1.28      1.76 o 
 -10   0   8      138.85      152.24     10.78 o 
  -8   0   8       37.06       32.63      2.92 o 
  -6   0   8      819.98      808.89     29.09 o 
  -4   0   8      380.40      347.26      7.78 o 
  -2   0   8      117.08      111.06      3.46 o 
   0   0   8     1561.77     1667.96     26.85 o 
   2   0   8      125.09      114.48      4.64 o 
   4   0   8      399.41      399.77     13.41 o 
   6   0   8       31.62       34.74      3.46 o 
   8   0   8       49.51       45.54      5.30 o 
  -9   1   8       17.27       20.82      3.03 o 
  -7   1   8      443.77      425.14      6.36 o 
  -5   1   8       88.45       83.11      2.51 o 
  -3   1   8      862.31      853.03     10.55 o 
  -1   1   8       54.34       65.20      3.11 o 
   1   1   8       56.29       41.75      4.78 o 
   3   1   8       41.02       38.66      2.09 o 
   5   1   8       25.88       31.27      2.74 o 
   7   1   8       29.80       28.15      3.07 o 
 -10   2   8       23.32       27.78      3.23 o 
  -8   2   8       33.28       30.40      4.27 o 
  -6   2   8      167.52      154.76      4.70 o 
  -4   2   8      204.06      200.74      2.98 o 
  -2   2   8      317.15      328.48      4.96 o 
   0   2   8       45.86       49.44      1.82 o 
   2   2   8       81.45       82.74      2.61 o 
   4   2   8      339.24      340.32      8.83 o 
   6   2   8        3.88        5.18      2.01 o 
  -9   3   8       20.25       19.33      1.94 o 
  -7   3   8       15.85       15.06      1.58 o 
  -5   3   8      167.60      153.19      4.24 o 
  -3   3   8      123.55      125.65      2.86 o 
  -1   3   8        8.65        9.02      0.93 o 
   1   3   8       20.74       23.46      2.27 o 
   3   3   8      150.66      141.98      4.05 o 
   5   3   8        8.24        9.84      1.74 o 
   7   3   8        0.08        0.76      1.76 o 
  -8   4   8       58.73       59.36      3.22 o 
  -6   4   8      150.59      145.28      4.76 o 
  -4   4   8      511.47      503.81     12.12 o 
  -2   4   8       14.59       17.84      1.75 o 
   0   4   8       95.22       97.92      4.09 o 
   2   4   8        2.76        3.34      1.68 o 
   4   4   8      136.23      129.91      5.50 o 
   6   4   8       22.84       28.18      5.67 o 
  -9   5   8       10.62       12.81      2.71 o 
  -7   5   8       58.56       65.07      3.70 o 
  -5   5   8       75.88       72.36      4.18 o 
  -3   5   8      340.26      326.89      7.87 o 
  -1   5   8       46.07       37.47      1.75 o 
   1   5   8      200.99      196.57      4.80 o 
   3   5   8       25.81       27.91      1.66 o 
   5   5   8       11.60        9.94      2.12 o 
  -8   6   8        6.03        7.25      3.68 o 
  -6   6   8       52.71       51.06      2.77 o 
  -4   6   8       27.84       26.47      1.87 o 
  -2   6   8        3.11        9.30      2.18 o 
   0   6   8       27.58       34.15      1.72 o 
   2   6   8       33.64       26.66      1.65 o 
   4   6   8        1.78        1.62      1.98 o 
   6   6   8       42.05       42.30      3.16 o 
  -7   7   8       82.09       85.28      4.83 o 
  -5   7   8       21.82       21.78      4.54 o 
  -3   7   8       40.14       37.57      2.23 o 
  -1   7   8      153.81      152.12      4.53 o 
   1   7   8      200.24      176.61      4.89 o 
   3   7   8       18.99       19.49      1.92 o 
   5   7   8        7.32       10.26      4.47 o 
  -6   8   8       15.74       20.06      5.15 o 
  -4   8   8       12.79       14.52      2.32 o 
  -2   8   8        1.52       -0.66      1.91 o 
   0   8   8      102.59       80.11      3.26 o 
   2   8   8        0.04        4.19      2.10 o 
   4   8   8        5.79        5.24      2.48 o 
  -5   9   8       10.70       14.49      2.01 o 
  -3   9   8      134.42      130.20      5.78 o 
  -1   9   8       29.08       28.39      2.58 o 
   1   9   8        5.37        7.21      1.75 o 
   3   9   8       37.65       39.55      4.52 o 
  -2  10   8        7.59        9.22      1.93 o 
   0  10   8        6.15        7.89      1.82 o 
  -9   1   9       23.26       18.90      3.22 o 
  -7   1   9      167.38      152.81      4.97 o 
  -5   1   9      445.00      426.91      6.94 o 
  -3   1   9       85.02       86.31      2.58 o 
  -1   1   9        1.43        1.20      1.15 o 
   1   1   9      209.78      207.78      3.54 o 
   3   1   9       95.72      109.96      4.34 o 
   5   1   9        2.45        3.58      1.51 o 
   7   1   9        1.13       -0.73      2.15 o 
 -10   2   9       18.70       18.14      2.52 o 
  -8   2   9       17.78       18.78      2.18 o 
  -6   2   9       64.92       67.12      2.57 o 
  -4   2   9      197.98      190.35      3.10 o 
  -2   2   9        4.36        5.42      0.84 o 
   0   2   9       95.97       97.25      3.91 o 
   2   2   9      102.31       94.12      5.95 o 
   4   2   9      158.37      162.82      6.48 o 
   6   2   9       40.55       35.82      2.93 o 
  -9   3   9       16.31       17.29      2.96 o 
  -7   3   9       76.16       76.70      3.52 o 
  -5   3   9       75.38       71.76      2.70 o 
  -3   3   9      721.75      696.61     26.50 o 
  -1   3   9       49.38       43.82      1.59 o 
   1   3   9       92.94      103.40      2.33 o 
   3   3   9       64.37       70.55      3.45 o 
   5   3   9       48.51       41.37      2.83 o 
  -8   4   9      223.07      248.54      7.09 o 
  -6   4   9       61.58       66.21      3.07 o 
  -4   4   9      211.51      199.57      7.79 o 
  -2   4   9       16.93       16.95      1.46 o 
   0   4   9      175.52      175.51      3.71 o 
   2   4   9       59.87       61.50      2.91 o 
   4   4   9       46.72       44.93      2.71 o 
   6   4   9       34.33       36.44      4.35 o 
  -7   5   9      109.77      114.59      4.31 o 
  -5   5   9      208.16      217.77      5.84 o 
  -3   5   9       79.25       80.50      7.02 o 
  -1   5   9       82.31       69.10      3.53 o 
   1   5   9      293.88      297.78      5.15 o 
   3   5   9      171.26      175.06      6.60 o 
   5   5   9        6.60        9.86      5.50 o 
  -8   6   9       70.83       82.35      4.52 o 
  -6   6   9      156.09      161.47      5.28 o 
  -4   6   9        5.08        5.53      2.42 o 
  -2   6   9        1.59        4.88      1.27 o 
   0   6   9       45.24       40.90      3.01 o 
   2   6   9       12.20        8.56      2.01 o 
   4   6   9        6.73       12.02      2.52 o 
  -7   7   9       24.65       27.27      2.47 o 
  -5   7   9        4.71        5.07      2.18 o 
  -3   7   9       89.57       93.62      3.73 o 
  -1   7   9       21.81       26.60      2.01 o 
   1   7   9       78.98       77.57      3.21 o 
   3   7   9       28.62       30.94      4.67 o 
  -6   8   9       17.69       23.60      2.75 o 
  -4   8   9       27.73       30.23      2.65 o 
  -2   8   9       75.28       79.56      3.48 o 
   0   8   9       13.93       12.88      1.91 o 
   2   8   9        0.80        1.07      3.14 o 
  -3   9   9        1.85        1.74      1.59 o 
  -1   9   9       15.75       13.38      1.97 o 
   1   9   9        1.27        2.18      1.79 o 
  -8   0  10        5.96       10.83      2.31 o 
  -6   0  10      599.33      584.33     17.55 o 
  -4   0  10      847.62      834.94     27.07 o 
  -2   0  10       78.88       75.14      2.87 o 
   0   0  10       18.75       18.52      2.09 o 
   2   0  10      267.82      269.33      9.79 o 
   4   0  10      137.66      153.29      7.34 o 
   6   0  10       33.98       35.62      4.10 o 
  -9   1  10       43.29       43.96      4.01 o 
  -7   1  10      119.21      108.02      3.52 o 
  -5   1  10      539.76      511.40      7.57 o 
  -3   1  10       53.25       53.76      1.74 o 
  -1   1  10       69.83       69.38      2.13 o 
   1   1  10      116.19      105.23      4.43 o 
   3   1  10       69.48       78.63      3.70 o 
   5   1  10       32.60       31.23      2.63 o 
  -8   2  10      100.72       99.63      4.51 o 
  -6   2  10        1.81        0.30      1.62 o 
  -4   2  10      492.19      463.44     14.89 o 
  -2   2  10       47.08       48.77      1.68 o 
   0   2  10       23.60       21.76      3.04 o 
   2   2  10       24.79       27.58      2.01 o 
   4   2  10       41.23       44.66      2.85 o 
   6   2  10       12.10       14.63      2.53 o 
  -9   3  10       48.35       42.37      2.80 o 
  -7   3  10        5.40        5.19      2.67 o 
  -5   3  10        8.87        9.57      1.44 o 
  -3   3  10       59.56       67.23      3.06 o 
  -1   3  10      128.69      134.24      3.00 o 
   1   3  10       20.71       18.19      3.27 o 
   3   3  10       12.19       13.89      1.85 o 
   5   3  10       17.01       20.22      3.13 o 
  -8   4  10        1.01        2.71      1.53 o 
  -6   4  10        7.64        7.69      1.55 o 
  -4   4  10      116.48      119.84      4.24 o 
  -2   4  10       38.37       41.67      2.27 o 
   0   4  10       61.09       61.64      3.12 o 
   2   4  10       31.36       33.95      2.16 o 
   4   4  10       12.13       10.88      4.33 o 
  -7   5  10       37.80       47.06      2.82 o 
  -5   5  10       19.01       22.90      2.47 o 
  -3   5  10       73.79       64.22      6.31 o 
  -1   5  10       57.85       56.45      4.25 o 
   1   5  10       26.48       24.37      2.32 o 
   3   5  10       39.82       35.41      2.43 o 
   5   5  10        3.25        3.64      1.94 o 
  -6   6  10       15.91       15.11      4.29 o 
  -4   6  10       82.74       76.05      5.86 o 
  -2   6  10       35.24       42.95      2.83 o 
   0   6  10       37.42       26.50      2.57 o 
   2   6  10       21.87       18.73      2.46 o 
   4   6  10       35.81       36.21      3.70 o 
  -5   7  10        3.41        8.71      4.67 o 
  -3   7  10       47.02       53.19      2.85 o 
  -1   7  10       48.86       41.55      3.72 o 
   1   7  10       29.46       22.30      3.43 o 
   3   7  10       15.28       14.89      3.22 o 
  -4   8  10       10.85       17.42      3.47 o 
  -2   8  10        2.38        2.93      1.52 o 
   0   8  10       22.51       24.68      3.04 o 
  -9   1  11       26.46       30.52      6.63 o 
  -7   1  11       25.91       27.02      1.88 o 
  -5   1  11       89.16       78.40      2.74 o 
  -3   1  11      255.21      267.50      4.84 o 
  -1   1  11       12.11       11.88      1.23 o 
   1   1  11       39.86       41.30      2.51 o 
   3   1  11      175.47      180.98      5.95 o 
   5   1  11       38.79       37.53      3.00 o 
  -8   2  11       45.79       45.02      4.79 o 
  -6   2  11       22.29       22.43      2.11 o 
  -4   2  11      197.47      185.91     11.73 o 
  -2   2  11      119.43      116.56      2.99 o 
   0   2  11       22.89       22.54      1.49 o 
   2   2  11       16.63       14.40      2.65 o 
   4   2  11       25.01       26.26      2.94 o 
  -7   3  11       44.35       48.91      2.73 o 
  -5   3  11       20.98       22.62      2.41 o 
  -3   3  11      281.78      276.82      7.93 o 
  -1   3  11       15.47       16.37      1.63 o 
   1   3  11       28.90       32.96      2.71 o 
   3   3  11       35.76       44.39      5.31 o 
   5   3  11        1.30        2.48      1.79 o 
  -8   4  11       38.59       41.12      2.96 o 
  -6   4  11       46.87       47.45      3.86 o 
  -4   4  11       23.58       23.00      1.94 o 
  -2   4  11       21.71       19.10      2.41 o 
   0   4  11       49.34       47.08      2.21 o 
   2   4  11       46.98       39.26      3.07 o 
   4   4  11       48.80       50.83      3.70 o 
  -7   5  11       26.34       24.57      3.65 o 
  -5   5  11       24.10       20.80      2.14 o 
  -3   5  11       30.99       26.10      2.21 o 
  -1   5  11       18.93       15.74      1.81 o 
   1   5  11       98.89       93.83      6.31 o 
   3   5  11       13.72       21.18      3.74 o 
  -6   6  11       43.71       55.39      4.29 o 
  -4   6  11       16.68       17.05      2.46 o 
  -2   6  11        0.28        0.94      1.43 o 
   0   6  11        2.23        3.47      1.82 o 
   2   6  11       38.62       42.39      6.15 o 
  -5   7  11       89.12       94.03      5.30 o 
  -3   7  11        7.69       10.81      2.59 o 
  -1   7  11       14.15       18.48      3.37 o 
   1   7  11        5.27        6.25      2.68 o 
  -8   0  12       28.52       32.87      5.14 o 
  -6   0  12        8.07        9.70      2.50 o 
  -4   0  12      752.24      737.33     16.53 o 
  -2   0  12       47.21       47.37      2.65 o 
   0   0  12       11.46       16.97      4.07 o 
   2   0  12       29.97       32.33      3.56 o 
   4   0  12       61.51       61.94      5.40 o 
  -7   1  12       86.37       82.70      4.08 o 
  -5   1  12       84.20       83.76      3.64 o 
  -3   1  12      149.34      153.77      3.64 o 
  -1   1  12       40.84       43.78      2.04 o 
   1   1  12        2.21        6.85      4.00 o 
   3   1  12       57.68       57.95      3.60 o 
  -6   2  12       59.30       52.87      3.87 o 
  -4   2  12       46.10       42.96      2.74 o 
  -2   2  12       15.62       16.14      1.58 o 
   0   2  12       28.30       28.94      2.15 o 
   2   2  12       23.64       28.23      3.77 o 
   4   2  12        0.71        1.90      2.55 o 
  -7   3  12      181.44      186.17      7.46 o 
  -5   3  12        9.87        9.01      1.79 o 
  -3   3  12       68.23       68.55      3.55 o 
  -1   3  12       23.04       19.43      3.00 o 
   1   3  12       55.89       58.78      3.17 o 
   3   3  12        9.54       15.56      2.74 o 
  -6   4  12        9.56       11.95      2.41 o 
  -4   4  12       88.56       94.63      4.90 o 
  -2   4  12        3.14        4.36      2.46 o 
   0   4  12        5.48        0.89      2.16 o 
   2   4  12        9.48        5.37      2.97 o 
  -5   5  12       12.21       14.23      2.06 o 
  -3   5  12       36.57       36.74      3.47 o 
  -1   5  12        3.51        4.71      2.81 o 
   1   5  12        5.41        4.16      3.16 o 
  -4   6  12       67.80       76.17      3.77 o 
  -2   6  12        9.40       12.38      2.60 o 
   0   6  12        6.67       11.53      2.96 o 
  -7   1  13       11.43       10.77      2.98 o 
  -5   1  13       75.28       74.44      3.31 o 
  -3   1  13      295.86      293.81     10.51 o 
  -1   1  13       56.67       61.78      6.68 o 
   1   1  13        1.94        1.19      1.54 o 
  -6   2  13        7.78        9.38      2.31 o 
  -4   2  13        2.17        3.69      2.99 o 
  -2   2  13        8.05        9.87      1.76 o 
   0   2  13        4.83        2.09      1.56 o 
   2   2  13        0.97        0.86      1.65 o 
  -5   3  13       17.91       14.74      3.92 o 
  -3   3  13       23.29       23.41      2.19 o 
  -1   3  13       45.34       56.42      4.80 o 
   1   3  13        7.42        6.73      4.53 o 
  -4   4  13        9.29        8.46      1.81 o 
  -2   4  13       35.08       32.21      4.92 o 
   0   4  13       14.76       13.52      3.25 o 
  -3   5  13       30.70       29.60      2.54 o 
  -1   5  13       11.57       18.15      3.38 o 
  -4   0  14       23.47       23.04      4.70 o 
  -2   0  14       27.26       18.01     11.49 o 
   0   0  14       23.18       25.67      6.10 o 
  -5   1  14        3.19        5.74      3.12 o 
  -3   1  14       33.62       29.10      2.46 o 
  -1   1  14       31.58       29.18      7.27 o 
  -4   2  14      116.97      112.35      5.79 o 
  -2   2  14       17.74       15.45      3.18 o 
   0   2  14        3.76        4.97      2.71 o 
  -3   3  14        0.34        0.26      1.72 o 
                                                 
